# Supplementary material for: Screening for adulticidal bioactivity of South African plants against Anopheles arabiensis
Source: Malar J. 2011 Aug 11;10:233. doi: 10.1186/1475-2875-10-233 (PMC3170252; doi:10.1186/1475-2875-10-233)
Supplement: Additional file 1 — Table 1 Mosquito adulticidal screening results of extracts of South African ethnomedicinal plants. [file 1475-2875-10-233-S1.XLS]

## Sheet: Table one_new
Table 1 Mosquito adulticidal screening results of extracts of South African ethnomedicinal plants.
Family	Plant species	Voucher number	Plant Part	Extraction	% Mortality (24hrs)
Anacardiaceae	Lannea discolor (Sond.) Engl.	EN00268	Fruit	Water	7
		EN00268	Fruit	DCM	0
		EN00268	Fruit	DCM/MeOH (1:1)	0
Annonaceae	Annona senegalensis Pers.	EN00334	Leaves	DCM/MeOH (1:1)	7
		EN00334	Leaves	DCM	3
		EN00334	Leaves	Water	3
	Artabotrys brachypetalus Benth.	BP00210	Leaves and twigs	DCM/MeOH (1:1)	22
		BP00210	Leaves and twigs	Water	7
Apiaceae	Alepidea amytymbica Eckl. & Zeyh. var. amytymbica	EN00994	Whole plant	DCM/MeOH (1:1)	24
		EN00994	Whole plant	Water	4
Apocynaceae	Carissa edulis Vahl	EN00097	Stems	Water	33
		EN00097	Stems	MeOH	32
		EN00097	Leaves	MeOH	20
		EN00097	Stems	DCM/MeOH (1:1)	18
		EN00097	Leaves	DCM/MeOH (1:1)	15
		EN00097	Seeds	DCM	13
		EN00097	Leaves	DCM	10
		EN00097	Leaves	Water	10
		EN00097	Seeds	DCM/MeOH (1:1)	7
		EN00097	Seeds	Water	7
		EN00097	Stems	DCM	3
		EN00097	Seeds	MeOH	3
	Diplorhynchus condylocarpon (Müll.Arg.) Pichon	EN00300	Roots	DCM/MeOH (1:1)	13
		EN00300	Roots	Water	13
		EN00300	Roots	DCM	7
	Rauvolfia caffra Sond.	EN00232	Fruit	DCM/MeOH (1:1)	10
		EN00232	Roots	Water	10
		EN00232	Fruit	DCM	7
		EN00232	Roots	DCM	3
		EN00232	Roots	DCM/MeOH (1:1)	3
		EN00232	Fruit	Water	0
Araliaceae	Cussonia spicata Thunb.	BP00031	Leaves	Water	23
		BP00031	Leaves	DCM/MeOH (1:1)	17
		BP00031	Leaves	MeOH	10
		BP00031	Leaves	DCM	7
		EN00867	Fruit	DCM/MeOH (1:1)	7
		EN00867	Fruit	Water	0
	Schefflera umbellifera (Sond.) Baill.	EN00060	Roots	MeOH	17
		EN00060	Roots	DCM/MeOH (1:1)	13
		EN00060	Leaves	DCM	10
		EN00060	Leaves	MeOH	10
		EN00060	Leaves	Water	10
		EN00060	Stems	DCM/MeOH (1:1)	7
		EN00060	Leaves	DCM/MeOH (1:1)	3
		EN00060	Roots	Water	3
		EN00060	Stems	DCM	3
		EN00060	Roots	DCM	0
		EN00060	Stems	MeOH	0
		EN00060	Stems	Water	0
Asphodelaceae	Aloe ferox Mill.	EN00588	Fruit	DCM/MeOH (1:1)	22
		EN00588	Fruit	DCM	20
		EN00588	Leaves	Water	17
		EN00588	Fruit	Water	15
		EN00588	Stems	DCM/MeOH (1:1)	15
		EN00588	Stems	Water	12
		EN00588	Leaves	DCM/MeOH (1:1)	9
		EN00588	Stems	DCM	7
		EN00588	Roots	DCM	4
		EN00588	Roots	Water	4
		BP00469	Whole plant	Water	4
		EN00588	Leaves	DCM	2
		EN00588	Roots	DCM/MeOH (1:1)	2
		BP00469	Whole plant	DCM/MeOH (1:1)	2
	Aloe greatheadii Schönland var. davyana (Schönland) Glen & D.S.Hardy	EN00021	Stems	Water	22
		EN00021	Leaves and twigs	Water	20
		EN00021	Stems	DCM/MeOH (1:1)	18
		EN00021	Leaves and twigs	DCM	17
		EN00021	Leaves and twigs	DCM/MeOH (1:1)	14
		EN00021	Stems	DCM	12
		EN00021	Leaves and twigs	MeOH	10
		EN00021	Stems	MeOH	8
	Aloe marlothii A.Berger	BP00049	Fruit	DCM	25
		RP00005	Whole plant	DCM/MeOH (1:1)	20
		BP00049	Fruit	DCM/MeOH (1:1)	17
		RP00005	Whole plant	DCM	17
		RP00005	Whole plant	Water	17
		BP00049	Fruit	Water	7
		BP00049	Fruit	MeOH	3
Asteraceae	*Bidens pilosa L.	EN00001	Leaves	Water	9
		EN00001	Leaves	DCM	5
		EN00001	Leaves	DCM/MeOH (1:1)	5
		EN00001	Leaves	MeOH	5
	*Chromolaena odorata (L.) R.M.King & H.Rob	EN00052	Flowers	MeOH	27
		EN00052	Leaves	DCM/MeOH (1:1)	17
		EN00052	Leaves	MeOH	17
		EN00052	Flowers	DCM/MeOH (1:1)	15
		EN00052	Whole plant	MeOH	14
		EN00052	Flowers	DCM	14
		EN00052	Leaves	DCM	13
		EN00052	Flowers	Water	12
		EN00052	Whole plant	DCM	9
		EN00052	Whole plant	DCM/MeOH (1:1)	8
		EN00052	Whole plant	Water	7
		EN00052	Leaves	Water	5
	*Eclipta prostrata (L.) L.	DS00616	Whole plant	Water	17
		DS00616	Whole plant	DCM/MeOH (1:1)	9
	Artemisia afra Jacq. ex Willd.	EN00148	Leaves	DCM/MeOH (1:1)	15
		EN00148	Leaves	DCM	10
		EN00148	Leaves	MeOH	0
		EN00148	Leaves	Water	0
	Helichrysum sp.	BP00460	Whole plant	DCM/MeOH (1:1)	0
		BP00460	Whole plant	Water	0
	Litogyne gariepina (DC.) Anderb.	EN00213	Roots	Water	15
		EN00213	Roots	DCM	9
		EN00213	Roots	DCM/MeOH (1:1)	0
	Oncosiphon piluliferum (L.f.) Källersjö	EN00579	Whole plant	DCM	3
		EN00579	Whole plant	DCM/MeOH (1:1)	3
	Pentzia globosa Less.	EN00393	Roots	DCM	7
		EN00393	Roots	Water	7
		EN00506	Leaves	DCM/MeOH (1:1)	7
		EN00393	Roots	DCM/MeOH (1:1)	3
		EN00506	Leaves	Water	0
		EN00506	Stems	DCM	0
		EN00506	Stems	DCM/MeOH (1:1)	0
	Psiadia punctulata (DC.) Oliv. & Hiern ex Vatke	CN00044	Leaves	Water	17
		CN00044	Leaves	DCM	13
		CS00005	Twigs	Water	10
		BP00278	Whole plant	DCM/MeOH (1:1)	10
		CN00044	Leaves	DCM/MeOH (1:1)	3
		CS00005	Twigs	DCM	3
		BP00278	Whole plant	Water	0
	Vernonia fastigata	EN00118	Leaves	Water	33
		EN00118	Leaves	DCM	8
		EN00118	Leaves	MeOH	7
		EN00118	Leaves	DCM/MeOH (1:1)	3
	Vernonia myriantha Hook.f.	EN00044	Roots	Water	30
		EN00044	Roots	DCM	12
		EN00044	Roots	DCM/MeOH (1:1)	3
		EN00044	Roots	MeOH	3
	Vernonia natalensis Oliv. & Hiern	EN00331	Whole plant	DCM	10
		EN00331	Whole plant	DCM/MeOH (1:1)	0
		EN00331	Whole plant	Water	0
	Vernonia staehelinoides Harv.	EN00323	Leaves	Water	30
		EN00323	Leaves	DCM	13
		EN00323	Leaves	DCM/MeOH (1:1)	0
Bignoniaceae	Kigela africana (Lam.) Benth.	EN00217	Leaves	DCM	23
		EN00217	Leaves	Water	13
		EN00217	Leaves	DCM/MeOH (1:1)	3
Buddlejaceae	Nuxia floribunda Benth.	BP00669	Leaves	Water	20
		BP00669	Leaves	DCM/MeOH (1:1)	10
Canellaceae	Warburgia salutaris (G.Bertol.) Chiov.	EN00148	Bark	DCM/MeOH (1:1)	6
Capparaceae	Capparis tomentosa Lam.	EN00222	Stems	DCM/MeOH (1:1)	13
		EN00222	Leaves	Water	7
		EN00222	Stems	Water	7
		EN00222	Stems	DCM	5
		EN00222	Leaves	DCM	3
		EN00222	Stems	Water	3
		EN00222	Leaves	DCM/MeOH (1:1)	0
		EN00222	Stems	DCM	0
		EN00222	Stems	DCM/MeOH (1:1)	0
Celastraceae	Catha edulis (Vahl) Endl.	EN00159	Roots	DCM	27
		EN00159	Roots	Water	13
		EN00159	Seeds	MeOH	12
		EN00159	Seeds	DCM/MeOH (1:1)	10
		EN00159	Roots	MeOH	10
		EN00159	Seeds	DCM	0
		EN00159	Seeds	Water	0
		EN00159	Roots	DCM/MeOH (1:1)	0
		EN00159	Leaves	DCM	0
		EN00159	Leaves	DCM/MeOH (1:1)	0
		EN00159	Leaves	MeOH	0
		EN00159	Leaves	Water	0
	Gymnosporia senegalensis (Lam.) Loes.	EN00218	Roots	Water	20
		EN00218	Stems	Water	20
		EN00218	Roots	DCM	0
		EN00218	Stems	DCM	0
		EN00218	Stems	DCM/MeOH (1:1)	0
Chenopodiaceae	*Chenopodium ambrosiodes L.	BP00545	Twigs	DCM/MeOH (1:1)	8
		BP00545	Leaves	DCM/MeOH (1:1)	4
	*Chenopodium opulifolium Schrad. ex W.D.J.Koch & Ziz	DS00390	Leaves	Water	49
		DS00390	Roots	Water	20
		DS00390	Stems	Water	12
		DS00390	Roots	DCM/MeOH (1:1)	9
		DS00390	Leaves	DCM/MeOH (1:1)	7
		DS00390	Stems	DCM/MeOH (1:1)	5
Chrysobalanaceae	Parinari curatellifolia Planch. ex Benth.	EN00065	Leaves and flowers	MeOH	13
		EN00065	Roots	DCM	10
		EN00065	Leaves and flowers	DCM/MeOH (1:1)	7
		EN00065	Roots	DCM/MeOH (1:1)	7
		EN00065	Roots	MeOH	7
		EN00065	Leaves and flowers	DCM	0
		EN00065	Leaves and flowers	Water	0
		EN00065	Roots	Water	0
Ebenaceae	Euclea natalensis A.DC.	EN00760	Stems	DCM/MeOH (1:1)	17
		EN00760	Stems	Water	13
		EN00760	Roots	DCM/MeOH (1:1)	3
		EN00760	Roots	Water	0
Euphorbiaceae	*Ricinus communis L.	EN00768	Fruit	DCM/MeOH (1:1)	47
		EN00768	Stems	Water	13
		EN00768	Leaves	DCM/MeOH (1:1)	7
		EN00768	Stems	DCM/MeOH (1:1)	3
		EN00768	Leaves	Water	0
		EN00768	Fruit	Water	0
	Croton gratissimus Burch. var. subgratissimus (Prain) Burtt Davy	BP00010	Leaves	Water	7
		BP00010	Leaves	MeOH	3
		BP00010	Leaves	DCM	0
		BP00010	Leaves	DCM/MeOH (1:1)	0
	Croton pseudopulchellus Pax	HV00052	Leaves	Water	14
		HV00052	Leaves	DCM/MeOH (1:1)	7
	Euphorbia tirucalli L.	RP00008	Succulent leaves	Water	3
		RP00008	Succulent leaves	DCM	2
		RP00008	Succulent leaves	DCM/MeOH (1:1)	0
		RP00008	Succulent leaves	MeOH	0
	Spirostachys africana Sond.	EN00346	Stems	DCM/MeOH (1:1)	23
		EN00346	Stems	Water	17
		EN00346	Stems	DCM	12
		BP00230	Leaves and twigs	DCM/MeOH (1:1)	4
Fabaceae	Crotalaria burkeana Benth.	EN00126	Leaves	DCM/MeOH (1:1)	17
		EN00126	Leaves	Water	17
		EN00126	Roots	Water	17
		EN00126	Roots	DCM	13
		EN00126	Leaves	DCM	3
		EN00126	Leaves	MeOH	3
		EN00126	Roots	DCM/MeOH (1:1)	3
		EN00126	Roots	MeOH	0
	Dichrostachys cinerea (L.) Wight & Arn. subsp. africana Brenan & Brummitt	EN00101	Leaves	DCM/MeOH (1:1)	27
		EN00101	Stems	DCM/MeOH (1:1)	24
		EN00101	Leaves	DCM	19
		EN00101	Leaves	MeOH	19
		EN00101	Stems	DCM	17
		EN00101	Leaves	Water	7
		EN00101	Stems	Water	5
	Mundulea sericea (Willd.) A.Chev.	BP00043	Leaves	DCM/MeOH (1:1)	34
		BP00043	Leaves	DCM	12
		BP00043	Leaves	MeOH	8
		BP00043	Leaves	Water	5
	Philenoptera violacea (Klotzsch) Schrire	MM00019	Bark	Water	44
		MM00019	Roots	DCM/MeOH (1:1)	19
		MM00019	Stems	DCM/MeOH (1:1)	17
		MM00019	Roots	Water	15
		MM00019	Stems	Water	13
		MM00019	Seeds	DCM/MeOH (1:1)	12
		MM00019	Seeds	Water	12
		MM00019	Leaves	DCM/MeOH (1:1)	10
		MM00019	Leaves	Water	7
		MM00019	Bark	DCM/MeOH (1:1)	3
	Pterocarpus angolensis DC.	EN00083	Roots	MeOH	3
		EN00083	Roots	Water	3
		EN00083	Stems	DCM	3
		EN00083	Stems	DCM/MeOH (1:1)	3
		EN00083	Roots	DCM	0
		EN00083	Roots	DCM/MeOH (1:1)	0
		EN00083	Stems	Methanol	0
		EN00083	Stems	Water	0
Gentianaceae	Anthocleista grandiflora Gilg	NB00028	Leaves	DCM	13
		NB00028	Leaves	Water	10
		NB00028	Leaves	DCM/MeOH (1:1)	8
Lamiaceae	*Hyptis pectinata (L.) Poit.	BP00243	Leaves, stems and fruits	DCM/MeOH (1:1)	3
		BP00243	Leaves, stems and fruits	Water	3
	Leucas martinicensis (Jacq.) R.Br.	EN00183	Leaves	DCM	20
		EN00183	Leaves	Water	10
		EN00183	Leaves	DCM/MeOH (1:1)	8
	Mentha longifolia (L.) Huds.	EN00296	All parts	Water	22
		EN00296	All parts	DCM/MeOH (1:1)	7
		EN00296	All parts	DCM	2
	Plectranthus laxiflorus Benth.	EN00195	Leaves	DCM	12
		EN00195	Leaves	Water	12
		EN00195	Leaves	DCM/MeOH (1:1)	2
Malvaceae	Sida cordifolia L.	FP00185	Whole plant	DCM/MeOH (1:1)	13
		FP00185	Whole plant	Water	7
Meliaceae	*Melia azedarach L.	DS00379	Leaves	Water	15
		DS00379	Leaves	DCM/MeOH (1:1)	9
Meliaceae	Ekebergia capensis Sparrm.	BP00442	Fruit	Water	35
		BP00442	Twigs	Water	17
		BP00442	Fruit	DCM/MeOH (1:1)	13
		BP00442	Twigs	DCM/MeOH (1:1)	13
Olacaceae	Ximenia caffra Sond. var. caffra	EN00110	Leaves	DCM/MeOH (1:1)	10
		EN00110	Roots	DCM/MeOH (1:1)	10
		EN00110	Leaves	Water	7
		EN00110	Roots	Water	7
		EN00110	Roots	DCM	3
		EN00110	Leaves	DCM	0
		EN00110	Leaves	MeOH	0
		EN00110	Roots	MeOH	0
Pedaliaceae	Ceratotheca triloba (Bernh.) Hook.f.	BP00646	Twigs	DCM/MeOH (1:1)	22
		BP00646	Leaves	DCM/MeOH (1:1)	20
		BP00646	Leaves	Water	10
		BP00646	Twigs	Water	7
		BP00646	Fruit	Water	4
Phyllanthaceae	Flueggea virosa (Roxb. ex Willd.) Voigt	BP00207	Leaves and twigs	Water	37
		BP00207	Leaves and twigs	DCM/MeOH (1:1)	0
Pittosporaceae	Pittosporum viridiflorum Sims	EN00049	Roots	DCM	57
		EN00049	All parts	DCM/MeOH (1:1)	10
		EN00049	Leaves and flowers	DCM/MeOH (1:1)	7
		EN00049	Leaves and flowers	MeOH	7
		EN00049	Leaves and flowers	Water	6
		EN00049	Leaves and flowers	DCM	3
		EN00049	All parts	Water	0
Plantaginaceae	Plantago major L.	EN00499	Whole plant	Water	7
		EN00499	Whole plant	DCM/MeOH (1:1)	3
		EN00499	Whole plant	DCM	0
Plumbaginaceae	*Plumbago zeylanica L.	EN00208	Leaves	DCM	17
		EN00208	Roots	DCM	13
		EN00208	Roots	MeOH	10
		EN00208	Leaves	DCM/MeOH (1:1)	10
		EN00208	Leaves	MeOH	7
		EN00208	Leaves	Water	5
		EN00208	Roots	DCM/MeOH (1:1)	3
		EN00208	Roots	Water	0
Polygonaceae	*Rumex crispus L.	EN00569	Roots	DCM	37
		EN00569	Leaves	DCM/MeOH (1:1)	10
		EN00569	Roots	DCM/MeOH (1:1)	7
		EN00569	Roots	Water	5
		EN00569	Leaves	DCM	3
		EN00569	Leaves	Water	0
Ptaeroxylaceae	Ptaeroxylon obliquum (Thunb.) Radlk.	EN00646	Leaves	Water	57
		EN00646	Stems	Water	33
		EN00646	Roots	Water	27
		EN00646	Stems	DCM/MeOH (1:1)	10
		EN00646	Roots	DCM	7
		EN00646	Roots	DCM/MeOH (1:1)	7
		EN00646	Leaves	DCM	7
		EN00646	Leaves	DCM/MeOH (1:1)	7
		EN00646	Stems	DCM	7
Ranunculaceae	Clematis brachiata Thunb.	BP00192	Leaves, stems and flower	Water	3
		BP00192	Leaves, stems and flower	DCM/MeOH (1:1)	0
Rhamnaceae	Ziziphus mucronata Willd.	BP00005	Leaves	MeOH	22
		BP00005	Leaves	DCM/MeOH (1:1)	17
		BP00005	Leaves	Water	10
		BP00005	Leaves	DCM	7
Rubiaceae	Vangueria infausta Burch.	BP00004	Fruit	DCM/MeOH (1:1)	10
		BP00004	Fruit	Water	7
Rutaceae	Agathosma puberula (Steud.) Fourc.	EN00697	Leaves	Water	23
		EN00697	Leaves	DCM/MeOH (1:1)	17
		EN00697	Leaves	DCM	3
	Clausena anisata (Willd.) Hook.f. ex Benth.	DS00090	Leaves	DCM/MeOH (1:1)	22
		DS00090	Stems	DCM/MeOH (1:1)	15
		DS00090	Leaves	Water	15
		DS00090	Stems	Water	10
	Diosma sp.	EN00735	Roots	Water	33
		EN00735	Roots	DCM/MeOH (1:1)	17
		EN00735	Roots	DCM	3
	Macrostylis squarrosa Bartl. & H.L.Wendl.	EN00758	Stems	Water	13
		EN00758	Stems	DCM/MeOH (1:1)	8
	Toddalia asiatica (L.) Lam.	EN00211	Leaves	Water	17
		EN00211	Roots	Water	7
		EN00211	Roots	DCM	0
		EN00211	Roots	DCM/MeOH (1:1)	0
		EN00211	Leaves	DCM	0
		EN00211	Leaves	DCM/MeOH (1:1)	0
		EN00211	Leaves	MeOH	0
Salicaceae	Flacourtia indica (Burm.f.) Merr.	EN00293	Roots	Water	13
		EN00293	Roots	DCM	7
		EN00293	Roots	DCM/MeOH (1:1)	3
Sapindaceae	Dodonaea viscosa Jacq.	EN00791	Leaves	DCM/MeOH (1:1)	7
		EN00791	Leaves	Water	0
Solanaceae	*Datura stramonium L.	EN00769	Leaves	Water	13
		EN00769	Fruit	DCM/MeOH (1:1)	12
		EN00769	Leaves	DCM/MeOH (1:1)	7
		EN00769	Fruit	Water	7
Sterculiaceae	Hermannia floribunda Harv.	EN00364	Whole plant	Water	10
Strychnaceae	Strychnos madagascariensis Poir.	EN00286	Stems	Water	17
		EN00286	Stems	DCM/MeOH (1:1)	8
		EN00286	Stems	DCM	3
	Strychnos potatorum L.f.	EN00219	Leaves	Water	10
		EN00219	Leaves	DCM/MeOH (1:1)	8
		EN00219	Leaves	DCM	3
	Strychnos pungens Soler.	EN00186	Leaves	Water	20
		EN00186	Leaves	DCM/MeOH (1:1)	17
		EN00186	Leaves	DCM	10
		EN00186	Leaves	MeOH	0
Thymelaeaceae	Gndia cuneata Meisn.	EN00716	Leaves	DCM	7
		EN00716	Stems	DCM/MeOH (1:1)	5
		EN00716	Leaves	DCM/MeOH (1:1)	3
		EN00716	Stems	DCM	3
		EN00716	Stems	Water	3
		EN00716	Leaves	Water	0
Verbenaceae	Lippia javanica (Burm.f.) Spreng.	EN00142	Roots	MeOH	17
		EN00142	Roots	DCM/MeOH (1:1)	7
		EN00142	Stems	DCM/MeOH (1:1)	7
		EN00142	Roots	Water	0
		EN00142	Stems	Water	0
Vitaceae	Cissus cornifolia (Baker) Planch.	MM00008	Roots	Water	35
		MM00008	Leaves and flowers	Water	20
		MM00008	Stems	DCM/MeOH (1:1)	17
		MM00008	Stems	Water	12
		MM00008	Leaves and flowers	DCM/MeOH (1:1)	8
		MM00008	Roots	DCM/MeOH (1:1)	2
Zingiberaceae	Siphonochilus aethiopicus (Schweinf.) B.L.Burtt	EN00148	Rhizomes	Water	3
		EN00148	Rhizomes	Essential Oil	0
		EN00148	Rhizomes	Ether	0
Negative Control				Acetone	0
Negative Control				Distilled water	0
Positive Control				Deltamethrin	100
* exotic to South Africa
